# Supplementary material for: Dietary Iodine Intake and Related Factors among Secondary School Students in Macao
Source: Healthcare (Basel). 2023 May 18;11(10):1472. doi: 10.3390/healthcare11101472 (PMC10218052; doi:10.3390/healthcare11101472)
Supplement: Supplementary file 1 [file healthcare-11-01472-s001.zip]

Archive with 1 entries (1 files):
- healthcare-2286685-supplementary.pdf
